# Supplementary material for: Diffusion of Carbon Monoxide and Hydrogen Cyanide to Muscles and Blood—An Experimental Study
Source: Toxics. 2022 Nov 18;10(11):707. doi: 10.3390/toxics10110707 (PMC9698806; doi:10.3390/toxics10110707)
Supplement: Supplementary file 1 [file toxics-10-00707-s001.zip]

Archive with 1 entries (1 files):
- toxics-2024859-supplementary.mpeg
